# Supplementary material for: Methods for Analyzing the Contents of Social Media for Health Care: Scoping Review
Source: J Med Internet Res. 2023 Jun 26;25:e43349. doi: 10.2196/43349 (PMC10337469; doi:10.2196/43349)
Supplement: Multimedia Appendix 4 [file jmir_v25i1e43349_app4.xls]

## Sheet: Sheet1
No.	Author	Year	Sample Size	area *	Mothod #	Aim ^	Research Contents	Conclusion	Research Design **
1	Ahmed	2010	145	①	1	a\b	This study uses content analysis to scrutinise postings on Facebook groups related to concussion and examine the purpose of these postings. 472 Facebook groups related to concussion were screened by three researchers using a specifically developed coding scheme to examine demographic information and the purpose of the posting. In those cases where agreement was not obtained, post-analysis discuss…	The predominant demographic group which posted on the Facebook discussion boards were North American males. In the main part, individuals utilised the Facebook group to relate personal experiences of concussion (65%), although it was also used to seek (8%) or offer advice (2%).	A
2	Scanfeld	2010	971	①	1	b\h	One thousand Twitter status updates mentioning antibiotic(s) were randomly selected for content analysis and categorization. We applied Q-methodology, to categorize the status updates. Three researchers separately evaluated the updates and inductively classified them into broad categories. Once categories were established, 1,000 status updates were selected from the complete list of 52,153 status…	Of the 1000 status updates, 971 were categorized into 11 groups: general use (n = 289), advice/information (n = 157), side effects/negative reactions (n = 113), diagnosis (n = 102), resistance (n = 92), misunderstanding and/or misuse (n = 55), positive reactions (n = 48), animals (n = 46), other (n = 42), wanting/needing (n = 19), and cost (n = 8). Cases of misunderstanding or abuse were identifi…	B
3	Bender	2011	620	①	1	a\b	We determined the purpose of each group based on a content analysis of, and in order of priority (if available), the title of the group, the description of the group, the information in the Recent News section, the discussion posts, and the wall posts. (The content analysis of the discussion and wall posts was restricted to those displayed on the main page of the group.) We began by analyzing the…	We found 620 breast cancer groups on Facebook containing a total of 1,090,397 members. The groups were created for fundraising (277/620, 44.7%), awareness (236, 38.1%), product or service promotion related to fundraising or awareness (61, 9%), or patient/caregiver support (46, 7%). The awareness groups as a whole contained by far the most members (n = 957,289). The majority of groups (532, 85.8%)…	A
4	Gajaria	2011	479	①	3	b	An ethnographic approach required that we discover and construct meaning from our field texts, specifically, the transcripts of postings on a Facebook wall. It is within these transcripts that we asked about the manner in which young people view themselves in the context of their disorder, and the meaning and social significance of such viewpoints.Using the coding manual developed, all Facebook g…	The postings from these groups resulted in 479 individually coded items. The items were then grouped into four major themes: (1) the construction of group identity (dominant theme), (2) creating an online support group, (3) defining the outgroup, and (4) jokes about ADHD.	A
5	DeGroot	2012	1668	①	2	b	To respond to my research objectives, I used grounded theory methods to investigate the discourse on the memorial group walls and identify grief-related functions of that discourse. This process included open-coding, focused coding, and axial coding. I first analyzed 10 Facebook memorial group walls to garner tentative analytic categories.	Initial observation revealed that grieving individuals wrote to the deceased as if the deceased could read the messages, which is a unique type of communication. The communication written to the deceased individuals appeared to serve two functions for those writing the messages: (1) Sensemaking; and (2) Continuing Bonds, or upholding relational continuity, with the deceased.	A
6	Donelle	2012	2400	①	1	b	A qualitative directed content analysis was used to investigate ‘tweeted’ information that aligned with issues of health. A directed content analysis is an approach “to validate or extend conceptually a theoretical framework or theory”. Using an existing framework, researchers identify key concepts or variables and map these passages to predetermined theoretical codes. Any text not categorizable …	Findings revealed predominant themes of health services, personal health practices, and education.	A
7	Thackeray	2013	1351823	①	4	c	We collected breast cancer related tweets from Twitter from five days before the start of BCAM in October 2012 (September 26) to 12 days after (November 12). Hence, given a set of documents, LDA automatically produces a series of topics, or word collections, present in the documents. We used the popular MALLET implementation, an open-source software that contains the LDA algorithm. We also prepar…	There were 1,351,823 tweets by 797,827 unique users. Tweets spiked dramatically the first few days then tapered off. There was an average of 1.69 tweets per user. The majority of users were individuals. Nearly all of the tweets were original. Organizations and celebrities posted more often than individuals. On average celebrities made far more impressions; they were also retweeted more often and …	B
8	Cameron	2013	1066502	②	7、12	d	Using custom web crawlers that scrape User Generated Content (UGC) from publicly available web forums, PREDOSE first automates the collection of web-based social media content for subsequent semantic annotation. The annotation scheme is modeled in the DAO, and includes domain specific knowledge such as prescription drugs, methods of preparation, side effects, routes of administration, etc. The DA…	A recent evaluation of the information extraction techniques applied in the PREDOSE platform indicates 85% precision and 72% recall in entity identification, on a manually created gold standard dataset. In another study, PREDOSE achieved 36% precision in relationship identification and 33% precision in triple extraction, through manual evaluation by domain experts.	B
9	Rui	2013	1500	①	1	b	A content analysis was conducted on 1,500 tweets sent by a random sample of 58 health organizations within 2 months. we created a new one for reasons discussed below. Existing coding schemes classify social support into five types: informational, emotional, instrumental, esteem, and network. Each support type is further broken down into subcategories. However, there is a discrepancy regarding con…	Findings indicate that providing informational and emotional support, as well as seeking instrumental support, were the main types of social support exchanged by health organizations through Twitter.	A
10	Lyles	2013	474	①	1	b	We retrieved publicly available Twitter messages during a 5-week period in early 2012, searching separately for the terms “Pap smear” and “mammogram.”We used content analysis to code each 140-character message, generating a separate coding framework for each cancer screening term and calculating the frequencies of comments. Using the brief account description, we also coded the author as individu…	Overall, 22 % of Pap smear messages and 25 % of mammogram messages discussed personal experiences, including attending appointments, negative sentiment about the procedure, and results. Other messages from both individuals and organizations (8 % Pap smear, 18 % mammogram) promoted screening. About one quarter of the messages expressed personal experiences with cancer screening.	A
11	Lee	2014	700	③	1	b	We performed an in-depth content analysis of 700 tweets. The research team first hypothesized content areas of interest from their own experience and the published literature to generate a draft coding scheme. Then, using the preliminary sample of 105 tweets, 4 coauthors conducted content analyses of each tweet using this draft scheme. The coding scheme was then revised for the final analysis.	Health-related users are posting a wide range of content on Twitter. Among health-related tweets, 53.2% (184/346) contained a testable claim. Of health-related tweets by providers, 17.6% (61/346) were personal in nature; 61% (59/96) made testable statements. While organizations and businesses use Twitter to promote their services and products, patient advocates are using this tool to share their …	A
12	Ahlwardt	2014	1204	①	1	b\e	The authors conducted a study of tweets posted on Twitter to compare self-reported toothache experiences with those of backache, earache and headache in regard to pain intensity, action taken, perceived cause and effect of pain. the authors randomly selected 1,204 tweets (301 per pain type) and conducted content analyses of each tweet. Two investigators used an initial codebook adapted from a pre…	Toothaches were described as having higher pain intensity than were earaches or headaches but pain intensity comparable with that of backaches. Despite people who experience toothache being more likely to seek health care than those experiencing backaches or headaches, only one in 10 people with toothaches mentioned seeking health care for their pain. People with toothaches were less likely to re…	A
13	Sofean	2013	500	②	6	d	We introduce approach to classify the sentiment of smoke-related tweets into positive and negative tweets. The classifier is based on the Support Vector Machines (SVMs).	an accuracy of 85.6% could be achieved.	B
14	Struik	2014	399	①	1	b	Crush the Crave Facebook posts between October 10, 2012 and June 12, 2013 were collected for analysis, representing page activity during the pilot phase of Crush the Crave.The framework approach was used to qualitatively analyze the Crush the Crave Facebook posts. Central to framework analysis is a series of interconnected stages (familiarization, identifying a thematic framework, indexing, chart…	Two main purposes: to support smoking cessation and to market Crush the Crave. Most of the original posts (86/121, 71.1%) conveyed support of smoking cessation through the following 7 subthemes: encouraging cessation, group stimulation, management of cravings, promoting social support, denormalizing smoking, providing health information, and exposing tobacco industry tactics.	A
15	Yu	2021	3386	②	1	b\f	To analyze posts shared on Instagram and Twitter referencing UCL injuries and reconstruction surgeries to evaluate public perception and any trends in perception over the past 3 years. A preliminary sentiment analysis was conducted using Microsoft Azure Sentiment Analysis Application Programming Interface (API; Microsoft). The Microsoft Azure analysis was based on analysis models pretrained using…	Although the majority of social media posts were of a positive sentiment, over the past 3 years, there was a major surge in negative sentiment posts (97% increase) versus positive sentiment posts (9% increase). Patients were more likely to focus their posts on rehabilitation, return to play, and activities of daily living. Providers tended to focus their posts on education, rehabilitation, and in…	B
16	Keim-Malpass	2017	1794	②	1、12	b\g	The purpose of this study was to evaluate the content of messaging regarding the HPV vaccine on the social media and microblogging site Twitter, and describe the sentiment of those messages.This study utilized deductive content analysis to apply the a priori coding strategy. Abstracted Tweets were assessed individually by the primary abstractor and assigned classifications based on the a priori c…	The majority of Twitter posts were written by lay consumers and were sharing commentary about a media source. However, when actual URLs were shared, the most common form of share was linking back to a blog post written by lay users. The vast majority of content was presented as polarizing (either as a positive or negative tweet), with 51% of the Tweets representing a positive viewpoint.	B
17	Yamada	2018	543	①	5	b	Included posts were grouped according to five predetermined themes that were informed by our previous qualitative work and by findings from the Infant Feeding Practices Studies II, a recent national longitudinal cohort study.1,3,4,6,9–12 In each of these predetermined themes—(i) choosing and purchasing pumps, (ii) storing and preparing pumped milk, (iii) strategies for and difficulties with pumpi…	Mothers commonly asked how many ounces they should be pumping and inquired about strategies to increase their pump output. They also wondered how many ounces or bottles of pumped milk they should provide to their infants or store for future use. Finally, mothers reported the inadequacy of the milk they were pumping or providing to their infants as potential reasons for stopping human milk feeding.	C
18	Della	2019	7029	①	1	c	We developed a qualitative content analytic model in-house using the approximately 1000 posts from the first group (also referred to as the small dataset). We then applied this model to the full dataset.	From a sample of 7029 posts, initial results showed that there were 8 information categories that resonated (percentage of times the topic appears in our sample) with those who post on Facebook: information and awareness, event advertising and petitions , fundraising, patient support, drug discussion, clinical trials and research studies, product and drug advertising, and other. Initial analysis …	A
19	Abdel-Razig	2021	6101	①	1	b	Through the lens of the Social Network Theory, the authors performed a qualitative content analysis of posts of a women physician WhatsApp group located in the United Arab Emirates between February 1, 2020 and May 31, 2020 during the initial surge of COVID-19 cases. Two physician researchers independently coded each post, performed a content analysis of the messages, and produced a list of the co…	There were 6101 posts during the study period, which reflected a 2.6-fold increase in platform use when compared with platform use in the year prior. A total of 8 themes and 9 subthemes were described. The top 3 uses of the platform were requests for information, member support and promotion, and information sharing. A substantial proportion of posts were related to COVID-19, with the most popula…	A
20	Reddy	2021	300	①	1	b\f	The first, data management, involved the identification and assignment of initial codes from posts in the subreddit to a coding matrix. The second, descriptive accounts, involved the refinement of initial codes and themes and the formation of conceptual connections. The final stage, explanatory accounts, involved drawing general conclusions, relating associations between themes, and reflecting on…	Results of an inductive analysis indicate discussions place an emphasis on communicating advice and improving general wellbeing, comprising 71% of measured posts. However, a large portion of this counsel lacks evidence and pseudoscientific recommendations are often accepted as factual. Additionally, 31% of entries were drawn from alternative social media sites.	A
21	van der Pijl	2020	438	①	1	b	This study investigated the stories shared by women in the #genoeggezwegen (#GG) campaign. Subsequently, the textual content (#GG story) of each picture was transcribed in a word document. Some women shared their stories using multiple pictures. In this case, the textual content of all related pictures were gathered together and transcribed as one story. The textual transcripts of the #GG stories…	438 #genoeggezwegen stories were included. Based on the typology of mistreatment during childbirth, it was found that situations of ineffective communication, loss of autonomy and lack of informed consent and confidentiality were most often described. The inductive analysis revealed five major themes: ‘‘lack of informed consent”; ‘‘not being taken seriously and not being listened to”; ‘‘lack of c…	A
22	Yang	2016	15101	②	4、12	d	we propose a framework to analyze the user-generated contents in a health community. The proposed framework contains three phases. First, we extract medical terms, including conditions, symptoms, treatments, effectiveness and side effects to form a virtual document for each question in the community. Next, we modify Latent Dirichlet Allocation (LDA) by adding a weighted scheme, called conLDA, to …	conLDA outperforms the original LDA, and can cluster relevant medical terms and relevant questions together. The C-topics clustered by conLDA are more thematic than those clustered by the original LDA.	B
23	Rath	2017	458	①	1	a\b	We identified a Facebook group specific to alemtuzumab in MS. A 14-day window was observed. Posts were classified as “sharing” or “seeking information.” Content analysis was used for information-seeking posts. Accuracy of replies was compared with product prescribing information.	Members contemplating receiving or currently receiving alemtuzumab primarily used Facebook for information gathering, followed by seeking emotional support and sharing personal experiences. Most shared experiences were positive. Themes for information were predominantly consistent with standard protocols. Complications discussed included infection, bone pain, immune thrombocytopenia, and fatigue.…	A
24	Bloom	2019	392	①	1	b\e	Using a conventional content analysis framework, primary coding was completed in two phases: first cycle coding using descriptive coding and second cycle coding using pattern coding. For the first case, one researcher read each entry from beginning to end. During the first reading, notes were taken on patterns, topics, and themes, and open coding was used to create a set of preliminary descriptiv…	Major categories identified in caregivers online journals included patient health information, cancer awareness/advocacy, social support, caregiver burden. daily living, emotions (positive and negative), and spirituality.	A
25	Grumme	2016	126	①	5	b\c	NVivo 10 for Windows (QSR International, Doncaster, Victoria, Australia) qualitative data analysis software was used to assist with categorization, thematic coding, and for assessment of meaning and relationships within the postings throughout the six-step analytic process, which included “1) familiarizing yourself with your data, 2) generating initial codes, 3) searching for themes, 4) reviewing…	Two major themes emerged from the data: sharing overwhelming gratitude and finding sanctuary. Sharing overwhelming gratitude was expressed in emotional postings about feelings and letters to donor families. Finding sanctuary described the recipients' perception of the online community as a safe and nonjudgmental environment to discuss sensitive issues and feelings.	A
26	Awofeso	2019	134	①	1	a\b\h	We utilized content analysis methods for this study. We used quantitative content analysis to measure the frequency of content within the articles across the whole sample, coupled with qualitative content analysis to facilitate categorization of the articles by source and content.	Childhood obesity was framed as being predominantly influenced by individual and parental behaviours more frequently (n = 76) compared with structural or environmental factors such as the roles of the food and beverage industry (n = 22). Unlike findings from studies with adult obesity, articles advocating individual behavior changes to address childhood obesity were relatively few (n = 29).	A
27	Cui	2015	5000	②	6	d	we compared different kinds of methods in the process of classification and then proposed a new way to process Chinese text data.	The results show that a high classification precision of 87.49 % in average has been obtained. Comparing with the data from the authority, Chinese National Influenza Center, we can predict the outbreak time of flu 5 days earlier.	B
28	Lu	2017	138161	①②	8、12	d	We used text mining techniques to process text data to identify different stakeholders and determine health-related hot topics, and then analyzed sentiment expression.	We identified 3 significantly different stakeholder groups using expectation maximization clustering, in which patients and caregivers represented the majority of the population, in contrast to specialists. We identified 5 significantly different health-related topics: symptom, examination, drug, procedure, and complication, and examination topics related to breast cancer . By comparison, caregiv…	B
29	Osadchiy	2020	97	①	5	b	We extracted all posts from the Reddit community MaleInfertility from November 2017 to October 2018.We performed a qualitative analysis on the extracted data using an inductive, data-driven approach for content analysis of the free-text narrative data, with grounded theory and a constant comparative method as methodology. During open coding, one investigator carefully analyzed text from each post…	From the analysis of 97 posts, notable themes and subthemes emerged: 70 (72%) posts shared personal experiences, including feeling emasculated or isolated or describing a negative (28/97, 29%), positive (13/97, 13%), or neutral (56/97, 58%) experience with a health care professional; 19% (18/97) of the posts posed questions about personal semen analysis results. On the basis of semantic analysis,…	C
30	Haug	2016	467	①	2	b	Themes were constructed based on a grounded theory approach. Specifically, tweets were compared for similarities and differences. Similar data were grouped together to form categories; these categories were further developed in terms of properties and dimension. Core categories were formed and identified as major themes of the study. Two individuals derived the hemes and independently coded the t…	Primary themes included burnout, education and training, information seeking, news updates, optimism, policy and economics, stigma, and treatment. The highest levels of burnout, fatigue, and stigma regarding naloxone and opioid overdose were among nurses, EMTs, other health care providers, and physicians. In contrast, individuals who self-identified as "naloxone-trained" had the highest optimism …	A
31	Zhang	2021	2745	②	4	b	We collected posts related to COVID-19 misinformation published on major Chinese social media platforms from January 20 to May 28, 2020, by using PythonToolkit. We used content analysis to identify the quantity and source of prevalent posts and topic modeling to cluster themes related to the COVID-19 infodemic. Furthermore, we explored the quantity, sources, and theme characteristics of the COVID…	The themes related to the COVID-19 infodemic were clustered into 8 categories: “conspiracy theories”, “government response”, “prevention action”, “new cases”, “transmission routes”, “origin and nomenclature”, “vaccines and medicines”, and “symptoms and detection”, which were prominently diverse at different stages. Additionally, the COVID-19 infodemic showed the characteristic of repeated fluctua…	B
32	Zhang	2019	12238	②	6	d	Our framework is divided into four parts, namely constructing lexica, extracting candidate ADRs, classifying evidences and finally ranking the ADRs.	The research results indicate that our algorithm outperforms the hidden Markov model and conditional random fields. With this approach, we discovered a large number of side effects for a variety of popular medicines in real world scenarios.	B
33	Oren	2020	744	②	5	b\c	We used retrieved tweets and metadata to tabulate information such as the impressions and engagements of each tweet and to establish the frequencies of hashtag use. We also searched metadata fields (e.g., Twitter @handle, display name, number of followers) for relevant search terms. Two researchers manually coded the message content of the original tweets from the entire data set to identify rele…	Tweets contained both general and hepatitis A–specific information related to the outbreak, restatements of policy and comments critical of government responses to the outbreak, information with the potential to shape risk perceptions, and expressions of concern regarding individuals experiencing homelessness and their role in spreading hepatitis A. We also identified misinformation and common ch…	A
34	Parker	2021	100	①	1	b\e	We used an adapted mixed-method social network model to frame our analysis. The model describes sourcing data (Instagram), constructing the data (organising and preparing for analysis) and analysing the data (using network analysis or linear modelling). The framework was appropriate as the study was exploratory and observational and employed a content analysis, however it was modified as we did n…	The most frequent users in our sample were patients (66%), patient support networks (24%) and professional organisations (10%). Patients who were communicating their health update (31%) were the most frequently posted content and 25% of these posts described a symptom experience. Our findings demonstrate that patients and their support networks are frequenting Instagram and therefore may be able …	A
35	Kurko	2015	24481	①	1	b	The collected postings were analysed by applying the inductive content analysis method.64 This method pays special attention to the crucial aspects of the textual material, and it produces classifications based on the content of the material.The postings in the files were carefully read through several times to ensure comprehension of their fundamental features. Then, for each sentence, a short c…	Three major themes related to NRT in SC emerged from the discussions. These were as follows: (I) distrust and negative attitude towards NRT; (II) neutral acceptance of NRT as a useful SC method; and (III) trust on the crucial role of NRT and other SC medicines. The negative attitude was related to following perceptions: NRT use maintains tobacco dependence, fear of NRT dependence or experience of…	A
36	Thomas	2018	377	②	1	b	A mixture of qualitative and quantitative data analysis tools was used to assess participant responses. First, we performed a quantitative analysis of the words used by patients using Symplur Signals. The company’s algorithm for assessing word sentiment is based on a scaling system of neutral, positive, and negative words used in health care conversations on Twitter. we qualitatively analyzed par…	The chat occurred over a 1-hour time frame on Twitter and resulted in more than 300 unique and original tweets from 43 participants during the chat and an additional 60 unique participants following the chat. Survivors and physicians represented 32% and 11% of participants, respectively; caregivers, advocates, and other clinicians represented the remaining participants. Participants noted deep in…	C
37	Reuter	2021	16963	①	1	b\h	We will use a standard coding approach for characterizing the Twitter messages and users. Two independent team members will be responsible for coding based on a set of a priori classifiers listed in Multimedia Appendix 2 and 3. We will then code the Twitter messages from psoriasis patients.We will analyze the messages from these patients to identify the health issues and concerns they express.Coh…	Study approval was obtained from the institutional review board at the University of Southern California. Data extraction and cleaning are complete. For the time period from February 1, 2016, to October 31, 2018, we obtained 95,040 Twitter posts containing terms related to “psoriasis” from users in the United States published in English. After removing duplicates, retweets, and non-English tweets…	A
38	Mollema	2015	351	①	5、12	a\b\c	we analyzed the content of the messages (ie, topic) and how the messages were expressed (ie, sentiment). For each data source, the title was used for determining the topic and sentiment; if this was not clear or did not match with the summary, then the summary was used for determining the topic and sentiment. Note, for tweets, both title and summary contained the whole tweet. For newspaper articl…	There was a stronger correlation between the weekly number of social media messages and the weekly number of online news articles than between the weekly number of social media messages and the weekly number of reported measles cases, especially after the summer break. All data sources showed 3 large peaks, possibly triggered by announcements about the measles outbreak by the Dutch National Insti…	A
39	Jiang	2021	67773	①	4	b	We used unsupervised machine learning in the form of LDA Topic Modeling to group bags of words in posts into different topics. It is a probabilistic model that learns the latent structure (or topics) of a corpus of text documents. The LDA analysis was conducted with Python Package gensim. The last step of topic modeling analysis was to dismiss irrelevant topics and to group, label, and describe t…	The results showed six major topics about HPV vaccine, namely policy, guidance information, advertising, scandals, personal experience sharing, and HPV risks.	C
40	Kearney	2019	360	②	5	b\g	we developed a codebook to determine if the post was relevant to the study and categorize aspects of a relevant post’s image, caption text, and user. Posts whose links were no longer active were not coded.User accounts were subcoded as being either “health-related” or “general” (i.e., nonhealth), yielding four total categories of user types. Post context was coded as either personal narrative or …	A higher proportion of posts were pro-vaccine (55.8%) than anti-vaccine (42.2%). Pro-HPV vaccination posts were liked significantly less than anti-vaccination posts. More posts contained actionable information/resources (63.9%) than personal narrative elements (36.1%). Less than one in three posts (30.0%) came from health-related sources.	A
41	Osakwe	2021	10000	①	1	b	The tweets were analyzed using SAS Text Miner Version 15.1 and SAS Version 9.4. SAS Text Miner utilizes natural language processing to extract information from text, parse and assemble tweets into related topics to gain insight into the content of the tweets from the unstructured data. SAS Text Miner enables text mining in over 20 languages including Spanish. Using Spanish-language SAS Text Miner…	We identified 12 text topics and six themes: (1) prevention measures, (2) epidemiology/surveillance, (3) economic impact, (4) optimizing nursing workforce, (5) access to reliable information, and (6) call for a response from the local government. Top trending hashtags from our search included #COVID19 (n = 7,098), #Coronavirus (n = 6,394), and #SNTESALUD (n = 2,598).	A
42	Mehta	2020	3370	①	5	b\e	we identified quantifiable characteristics of posts and qualitatively described the dementia-related themes in the posts and other characteristics of the platforms and posts that would impact research utility.To organize Dementia Talking Point and Twitter posts collected for content analysis, we used K-means clustering to automatically partition posts into 10 clusters of Dementia Talking Point po…	On average, Dementia Talking Point provided less than two new daily dementia-related posts with 213.5 to 241.5 words, compared with 7,883 new daily Twitter posts with 14.5 words. Persons with dementia (PWDs) commonly shared dementia-related concerns (75.7%), experiences (68.6%), and requests for, as well as offers of, information and support (44.3% and 38.6%, respectively). Caregivers commonly sh…	C
43	Kagashe	2017	40428	①	4、6	d	From tweets collected during the 2012-13 flu season, we first identified tweets with mentions of drugs and then constructed an ML classifier using dependency words as features. The classifier was used to extract tweets that evidenced consumption of drugs, out of which we identified the mostly consumed drugs. Finally, we extracted trending topics from each of these widely used drugs’ tweets using …	Our proposed classifier obtained an F1 score of 0.82, which significantly outperformed the two benchmark classifiers. The classifier extracted 40,428 tweets that evidenced consumption of drugs out of 50,828 tweets with mentions of drugs. The most widely consumed drugs were influenza virus vaccines that had around 76.95% share of the total; other notable drugs were Theraflu, DayQuil, NyQuil, vitam…	B
44	Gupta	2021	1000	②	1	b\g	Out of 916 posts, 50 randomly selected posts were used to establish a preliminary coding dictionary (codebook) both deductively using post content and inductively with all variables chosen based on the study aims. Quantitative data were analyzed using descriptive statistics and inferential statistics.	Instagram posts describing antidepressant use have increased exponentially from 2010, and 43% provided anecdotal experiences. Among these posts, 58% expressed negative sentiments towards antidepressant usage, citing adverse effects and lack of improvement. Posts that also mentioned psychotherapy, comorbidities, or polypharmacy differed in their collective sentiments. Misinformation was present in…	C
45	Smith	2021	6317	②	4、12	e	The 15 most frequently used words were analyzed for frequency and through word clouds, using the tidytext and wordcloud packages. Sentiment analysis was conducted using the syuzhet package. Using latent Dirichlet allocation, a probabilistic topic model was produced for the tweets.	The most common terms in the tweets were heat (n = 4,532), illness (n = 4,085), and health (n = 2,257). Sentiment analysis showed that the majority of tweets (55%) had a negative sentiment. Topic modeling showed that there were three topics within the tweet set: increasing impact, prevention and safety, and symptoms.	A
46	Hussain	2021	300000	②	11、12	g	The filtered data set was initially preprocessed (eg, removing links, hashtags, and stop words) and a new hierarchical hybrid ensemble–based AI model was developed for thematic sentiment analysis. This utilized an average weighting ensemble of 2 lexicon-based methods: Valence Aware Dictionary for Sentiment Reasoning (VADER) and TextBlob. We used natural language processing and deep learning-based…	Overall averaged positive, negative, and neutral sentiments were at 58%, 22%, and 17% in the United Kingdom, compared to 56%, 24%, and 18% in the United States, respectively. Public optimism over vaccine development, effectiveness, and trials as well as concerns over their safety, economic viability, and corporation control were identified. We compared our findings to those of nationwide surveys …	B
47	O'Hagan	2021	768	①	1	e	One researcher (EO) randomly allocated status broadcasts and responses to each coding researcher. EO coded the remainder of the status broadcasts and responses using the consensus codebook. Once all the data were coded, EO identified patterns between codewords by collapsing those with similar meaning to broader, higher-order categories). Emerging themes were challenged and confirmed through group…	Almost half (49%) of status broadcasts about low back pain seemed to seek validation. Expressing sympathy (31%) was the most common response to a status broadcast about low back pain. There were no public responses to 76% of status broadcasts about low back pain. Our analysis yielded two core themes, “hear my pain” and “I feel for you".	A
48	Padmanabhan	2021	3592	①	1	b\g	Sentiment analysis determined the polarity of an individual Twitter post, employing a scaling system for the three classes of neutral, positive, and negative sentiments based on the weight (1 to 5, where 5 has the most weight) of each word. This author and a second qualitative researcher created a codebook that described each code with a concrete definition for each theme and an example quote fro…	The number of #PalliativeCare tweets, users, and impressions has increased by an annual average of 18.7%, 16.4%, and 32.5%, respectively. Support, access, and patients were among the Trending Terms. About 39.4% of Trending Articles were scientifically valid, and information about palliative care and comorbidities had the greatest number of articles. The majority of users wrote five or less #Palli…	B
49	Tseng	2021	2014	①	8	b\e	The most viewed rhinoplasty questions on Realself.com, a social media platform for discussions about cosmetic surgeries, were collected and analysed. Questions were then stratified into pre- and post-operative and further assigned categories based on common topics found in the data. Using a machine learning approach, the most common pre- and post-operative questions were determined.	The most commonly asked pre-operative questions were about appearance, function, and cost. The most commonly asked post-operative questions were about appearance, behaviour allowed/disallowed, and symptoms after surgery. An educational handout with the 10 most common pre- and post-operative questions was developed using machine learning analysis, with the majority of questions about appearance.	B
50	Kochan	2021	523	③	9	b\c	Each post was coded according to the primary focus, including guideline, advice (giving or requesting advice), news (posts about new scientific studies and advances), advertisement or fundraising, opinion (a personal opinion), insurance or health care cost, other IPF content (posts about IPF not falling into a prior category), or non-IPF content (no relation to IPF). Two authors independently ass…	Eligibility criteria were met by 12 groups and 27 pages, leading to analysis of 523 posts. Of these, 42% contained guideline content, 24% provided useful support, 20% provided useful scientific information, and 5% contained potentially harmful information. The most common post source was nonmedical users (85%). Posts most frequently focused on IPF-related news (29%). Posts containing any guidelin…	B
51	Pace	2021	305	③	9	b\c	The medical utility and relevance of content was assessed using validated questionnaires including the DISCERN criteria and Patient Education Materials and Assessment Tool (PEMAT). DISCERN criteria includes 16 questions regarding publication quality, each of which is scored 1–5 (1 = no, 3 = partially, 5 = yes). PEMAT assesses understandability and actionability of medical content, and contains 26…	Low to moderate quality was present in 74.1% of posts. Poor understandability was seen in 37.1% of posts, and 56.1% had poor actionability. The most common publisher of content overall was health and wellness or physical therapy groups (44.6%). The most common YouTube publisher was doctors, hospitals, or clinics (49%). Pelvic floor muscle training was the most discussed treatment overall (57.4%).…	B
52	Szmuda	2021	80	③	9	b\c	The videos were evaluated independently by two final year medical students who both had five years of experience using the DISCERN instrument. The raters were blinded to each other's ratings (they could not consult each other). Before the start of the study, both medical student raters had attended clinical classes and passed their neurology and psychiatry examinations. Their training included th…	Our findings show that the majority of videos contained clear information (84%), symptoms (78%) and patient experience (69%). Most videos were published by an educational channel not representing a hospital or clinic (41%) or by a patient suffering from the disease (25%). Videos containing animations had a statistically significant correlation between average daily views and the video power index…	B
53	He	2021	267152	①	1、6	b\e	To classify public opinions toward mask wearing, we first applied the sentiment analysis approach which has been commonly used in the literature to study attitudes expressed in social media data. we developed a specialized machine learning model (model 3 [attitude classifier]) instead, using the same approach adopted in model 1 and model 2. This produced an LSTM text classifier for attitudes, tra…	While the majority of the tweets supported mask wearing, the proportion of anti-mask tweets stayed constant at about a 10% level throughout the study period. Common reasons for opposition included physical discomfort and negative effects, lack of effectiveness, and being unnecessary or inappropriate for certain people or under certain circumstances. The opposing tweets were significantly less lik…	C
54	Krawczyk	2021	26077939	②	7、12	a\b\g	We used a well-established sentiment analysis tool, Vader, to identify emotionally polarized content, which has previously been applied to news media. It is suitable for short snippets of text, such as the titles and descriptions in our metadata. For a given piece of text, Vader provides a compound score between –1 and 1, with –1 being entirely negative, 0 being neutral, and 1 being entirely posi…	We found that COVID-19 coverage accounted for approximately 25.3% of all front-page online news articles between January and October 2020. Sentiment analysis of English-language sources revealed that overall COVID-19 coverage was not exclusively negatively polarized, suggesting wide heterogeneous reporting of the pandemic. Within this heterogenous coverage, 16% of COVID-19 news articles (or 4% of…	B
55	Zhou	2021	1164	②	1	b	A content analysis was conducted, with variables including content creators, post date, geographic information, and content categories. The posts were categorized into four categories: “security,” “effectiveness,” “affordability” and “appointment.” An inductive thematic analysis was conducted to contextualize the data, and the disseminative effect of each trending theme was integrated. As human- …	Results suggested that there are very few posts with great influence on Weibo about HPV vaccines among 9 years and much of them are created by “lay people.” HPV-related topics lacked persistent popularity, comprised highly repetitive content and the spread of information was geographically diverse. There were significant differences in the media descriptions of different kinds of HPV vaccines. Pr…	A
56	Milley	2021	3413	①	1、12	a\b	Descriptive analysis Tweets were provided, coded, and analysed in Microsoft Excel. Descriptive statistics were used to summarise the user type, location, number of tweets per tweet type, and content theme. A quantitative content analysis was used to analyse tweets. A high-order review of tweets followed by an inductive coding approach was used to identify tweet themes. Given the brevity and succi…	Consumers were the largest user group followed by health organisations, healthcare professionals, and the media. The most common theme across user types was diagnostic delay. Other themes that emerged included cancer screening, symptom awareness, and early diagnosis. Consumers published more negative tweets, particularly in relation to diagnostic delay. Health organisations focused on symptom awa…	B
57	Singh	2021	33	③	1	b	Online articles were analyzed using content analysis for the purposes of gaining an in-depth understanding of the information being communicated. Initial analysis involved familiarization with the data by reading the articles or blogs to achieve immersion and then re-reading to develop codes by highlighting words within the article or blog which illustrated key concepts of interest. 9 Initial tho…	The health professionals whose viewpoints were analyzed were from Europe, North America, Oceania and Asia. The themes derived from content analysis were (a) the recognized value of palliative care during the pandemic, (b) positioning palliative care as every health professional’s responsibility and (c) specialist palliative care supporting and guiding health professionals.	A
58	Golder	2021	1664	①	1	b	This study uses an infoveillance social listening approach to monitor public discourse using Twitter data. We coded 4000 tweets from January 1, 2019 to October 1, 2019 containing key terms related to anti-diabetic drugs by using qualitative content analysis. Tweets were coded for whether they were truly about an anti-diabetic drug and whether they were health-related. Health-related tweets were f…	A quarter (415/1664) of the tweets were confirmed to have been from people with diabetes, 17.9% (298/1664) from people posting about someone else, and 2.7% (45/1664) from health care professionals. However, the role of the tweeter was unidentifiable in two-thirds of the tweets. We identified 13 themes, with the health consequences of the cost of anti-diabetic drugs being the most extensively disc…	A
59	Loeb	2021	6187	①	3	b	Posts were analyzed by applying a computational linguistic ethnography method, specifically using the Linguistic Inquiry Word Count (LIWC) psycholinguistic lexicon and WordNet Affect. Manual qualitative analysis was performed for all posts to the Inspire Us TOO Prostate Cancer online support and discussion community and Reddit that mentioned COVID, COVID-19, or coronavirus. Posts were coded indep…	The computational linguistic ethnography analysis revealed a more collective tone in 2020, with increased concern about death. Our qualitative analysis showed that patients with prostate cancer and caregivers have concern about a variety of COVID-19–related impacts on care, including delays in testing and treatment. There was also substantial concern about the impact of having cancer on COVID-19 …	C
60	Mercier	2020	200	①	1	b	We performed this qualitative study by collecting text, photos, hashtags, and emoji from 200 Instagram posts on five arbitrarily selected days in 2019. Key eligibility criteria included posts that described a personal experience of miscarriage and that used the hashtag #ihadamiscarriage. Through directed content analysis, our multidisciplinary team conducted open coding to identify common topics …	Intercoder reliability was excellent (kappa 0.95). Themes included medical and physical experiences of miscarriage, social experiences of miscarriage, the emotional spectrum of experiencing a miscarriage, family identity and the effects of miscarriage, and mechanisms of processing and coping through a miscarriage. We observed complex and often conflicted emotional states and noted that the effect…	A
61	Alghamdi	2020	29904	①	1	b	After a thorough study of a sample of 150 tweets, the primary author generated a preliminary list of the themes of the tweets and the categories of the users. This list was used by the rest of the authors to code the same 150-tweet sample for the themes and the categories of the users, which resulted in the modification and addition of a few themes. Thereafter, another 150 tweets were used to fin…	The majority of the tweets were posted by general users, followed by the relatives and friends of patients with cancer. The tweets were classified into 9 themes; prayers and wishes for the well-being of patients undergoing chemotherapy was the most common theme, followed by misconceptions about chemotherapy. There was a highly significant association between the category of the users and the them…	A
62	Graf	2020	361	①	1	b\c	all posts were structured according to Mayring's qualitative content analysis.This approach combines 2 complementary methodological principles: openness and theory-guided investigation. It facilitates a controlled, inductive step-by-step way of analyzing the given data. Initially, only parts of the collected posts were viewed to come up with relevant themes and categories. Subsequently, all data …	The following main themes were identified: “Getting braces” and “Getting braces removed,” “Limitations due to braces,” “Seeking information,” and “Comedy.” In addition to this classification, all posts were categorized as positive, negative, or neutral. Pictures and emoticons were frequently used to express experiences, attitudes, and emotions regarding orthodontic appliances. There were signific…	C
63	Golder	2020	11852	①	2	b	This content analysis of tweets used a grounded theory framework35 in which themes were allowed to emerge from the data. No predefined set of criteria were used other than drug or nondrug and health related or non–health related. Classification criteria were developed after a first-pass annotation of the set of tweets. We were primarily interested in those categories of posts that could be inform…	The most frequent posts provided resource information, such as a link to a journal article. The second most frequent type of health-related posts included personal beliefs or attitudes toward statins. Personal experiences of adverse events, discussions about dosage, and questions about statins followed. Posts indicated polarized beliefs and attitudes to statins from saving lives to causing death.…	A
64	Stekelenburg	2020	200	①	1	b	Qualitative content analysis was conducted on tweets by Australian Twitter users during January 2007 and January 2016. Out of 2,000 tweets available, in-depth content analysis of 200 random tweets was performed.	Tweets in this study were categorised into 10 distinct themes, three of which were cognitive (fact based) and seven affective (emotional), while one was miscellaneous. Results reveal that tweets about sunburn overwhelmingly contained affective as opposed to cognitive components. In addition, the sentiments contained in the affective tweets were frequently positively (68.9%) rather than negatively…	A
65	Meeking	2020	442	①	5	c	Data were analysed using a thematic approach informed by a qualitative phenomenological philosophy. To gain an overall comprehension of the content, the entire dataset was closely read and codes were allocated to the tweets based on their narrative content. Codes were gradually clustered together into a framework and various crossovers were noted. Broader themes were checked against the data befo…	442 unique tweets authored by patients and their families were sampled and six themes were developed. Three core themes represented the radiotherapy pathway; pre- during- and post-treatment. Underlying themes were emotional and informational support, impact on loved ones and giving thanks.	A
66	Shah	2020	NA	①	5	b	This study is described as a digital ethnography in that it is concerned with culture and social practices, but examined through the context of social media. This is recognised as a powerful research tool to capture the rich social stories of diverse subpopulations in contemporary society and those perceived as ‘hard to reach’. We collated the participants’ posts and content, analysed them to ide…	The breadth of experiences in relation to the effects of ageing and access to reproductive and sexual healthcare for women with CP can be divided into three themes: (1) bodily effects of ageing; (2) lifestyle effects of ageing; (3) experiences of reproductive and sexual healthcare.	A
67	Pretorius	2020	932	①	1	b	Each post and related conversations (912 comments) were manually copied and pasted into a spreadsheet. The posts and related conversations were then converted to 20 documents to be uploaded to Atlas.ti for further analysis. The qualitative descriptive analysis process was completed as per Miles et al, and inductive coding was allowed for codes and themes to emerge progressively. First-cycle codin…	The theme of social support emerged, specifically informational and emotional support. A variety of informational sources for SIDS and safe sleep were identified, as was a continuum of infant sleep practices (ranging from unsafe to safe sleep per the American Academy of Pediatrics standards). There was widespread discussion regarding infant sleep products and monitoring devices. Embedded within c…	A
68	Boon-Itt	2020	107990	②	4、12	b	First, the data analysis focused on the frequencies of single words (unigram) in the corpus of the text mining structure and visualized these frequencies through word clouds to display the most common topics. Content analysis can be used to analyze words or messages to show that events occurred after an incident or to study symptoms using word frequency counts, a widely used method in content ana…	The results indicate three main aspects of public awareness and concern regarding the COVID-19 pandemic. First, the trend of the spread and symptoms of COVID-19 can be divided into three stages. Second, the results of the sentiment analysis showed that people have a negative outlook toward COVID-19. Third, based on topic modeling, the themes relating to COVID-19 and the outbreak were divided into…	C
69	Chandrasekaran	2020	13937906	②	4、12	b\f	We used two broad approaches to prepare the initial set of topics and the seed words for guided LDA. First, we used the extant literature on COVID-19 infoveillance using Twitter to identify a broad set of topics and potential keywords. Second, we performed traditional LDA with multiple numbers of topics as inputs (n=10, 20, 30, and 40) iteratively and examined the word lists that were generated. …	Topic modeling yielded 26 topics, which were grouped into 10 broader themes underlying the COVID-19–related tweets. Of the 13,937,906 examined tweets, 2,858,316 (20.51%) were about the impact of COVID-19 on the economy and markets, followed by spread and growth in cases (2,154,065, 15.45%), treatment and recovery (1,831,339, 13.14%), impact on the health care sector (1,588,499, 11.40%), and gover…	B
70	Zhang	2020	6887	②	10	b\h	We collected the images that mothers had posted on WeChat Moments from childbirth to 6 weeks postpartum using the WebCrawler document assembler. Feature Extraction Several different types of information were automatically extracted from the collected WeChat Moments data. Information categories included the following: post coloring, post volume and frequency, and the time posts were made. Colors c…	ompared with pictures of other people, we found that pictures of their children comprised the majority (3909/6887, 56.8%) of the pictures posted by the mothers on WeChat Moments. Among the posts showing facial expressions or memes, more positive than negative emotions were expressed. Women who posted selfies during the postpartum period were more likely to have postpartum depression.	D
71	Karmegam	2020	1219	①	1	b	To understand the details and information shared by the people about outbreak in Twitter, content analysis was performed. Based on the content of the messages, themes were identified and coded by the direct content analysis method.The first author framed a codebook of themes with reference to the earlier studies and a general look at the messages. Based on the codebook, both the authors coded 100…	Based on the content of the tweets, five themes were evolved: (1) general information; (2) health information; (3) expressions; (4) humour and (5) others. 57.42% of messages are general information followed by expressive tweets (24.12%). Humorous messages were liked the most, whereas health information tweets were retweeted the maximum. Fear was the predominant emotion expressed in the messages.	A
72	Wang	2020	203191	②	4	b	We applied topic modeling by specifying the number of topics required by the LDA to separate the set of microblog posts into defined clusters. Subsequently, we conducted manual analysis and selected representative and high-proportion keywords from the top 30 keywords of each topic. Next, consensus was reached on the 17 topics and related keywords. Lastly, we used these keywords to classify the mi…	Based on the 203,191 eligible microblog posts collected, we identified 17 topics and grouped them into 8 themes. These topics were pandemic statistics, domestic epidemic, epidemics in other countries worldwide, COVID-19 treatments, medical resources, economic shock, quarantine and investigation, patients’ outcry for help, work and production resumption, psychological influence, joint prevention a…	C
73	Green	2020	5881	①	3	c\h	Virtual ethnography methods were used to develop a coding schema using an iterative deductive process. The analysis was carried out in 3 stages. In the first stage, the authors used a randomly selected subset of the sampled comments to identify initial thematic codes using content analysis. Using a concept-mapping process aided by Dedoose, the authors developed a conceptual framework to organize …	Data on the reach and engagement of the Facebook posts and the analysis of the sample of 5881 comments demonstrate that people with chronic health conditions want to engage on the web and find value in supporting and sharing their experiences with others. Most comments made in these Facebook posts were expressions of social support for others living with the same health condition (3405/5881, 57.8…	A
74	Wahbeh	2020	10096	③	1	b	To do this, a random subset of 250 tweets were analyzed by three researchers to determine which tweets were relevant to the COVID-19 pandemic. Three researchers independently labeled the tweets as relevant or not relevant. Automatic coding was used to assist the process of concept development related to the COVID-19 pandemic. Once the main codes and subcodes were identified, three researchers wor…	We identified eight topics, namely actions and recommendations, fighting misinformation, information and knowledge, the health care system, symptoms and illness, immunity, testing, and infection and transmission. The tweets mainly focused on needed actions and recommendations to control the pandemic. Many tweets warned about misleading information that could lead to infection of more people with …	C
75	Allen	2020	63770	①	1	b	Hexagon also characterized tweets as positive, negative, or neutral and developed scores for emotions of tweets. A full set of definitions related to Twitter vocabulary is included in Supplemental Box 2. we developed a coding scheme to assess content of tweets. The coding scheme included the type of the tweet and the content of the information provided in the tweet. We abstracted a random sample …	Most tweets were considered “informational” (51.4%) and were designed to provide resources to the public. Online communities (25%), organizations (20%), and providers or researchers (15%) were among the most common contributors.	B
76	Çınar	2020	702	①	5	b	Modified thematic analysis of the posts was conducted using open and axial coding methods. The open coding method involves sorting posts into common groups based on shared themes or ideas. The axial coding subsequently categorizes all open codes based on even broader overarching themes. Both investigators generated explanatory codes for general recurring themes until the time new themes did not e…	Among the 702 posts analyzed, “requesting information” was found to be the most commonly encountered theme (55.4%). This study, it was determined that especially parents of infants with CL/P need information about surgery. The “announcement” was mentioned in only 3.3% of all posts. Our text analysis of 17.134 words mentioned in posts revealed that the most common word was surgery (6.6%).	C
77	Hairston	2019	782	①	2	b	All tweets were analyzed using directed content analysis, in which a final coding scheme was created that combined relevant initial thematic content with emerging themes based on cumulative tweet content. The coding scheme was developed according to knowledge and findings from previous research (eg, parental fear of anesthesia,11 physician communication, and recommendations) and emerging themes.2…	Tweets were categorized under 2 overarching themes: procedural concerns and attitudes or experiences. Common tweets under procedural concerns mentioned surgical indication for tonsillectomy and recovery, including child’s attitude and parental experience. Common tweets regarding attitudes or experiences included the tenor of overall care	A
78	Årsand	2019	300	①	1	b	Previous studies have identified major topics discussed among patients with diabetes,14 as well as diabetes care providers,15 or care providers in general,16 and diabetes organizations on social media. Therefore, qualitative coding and analysis of the Facebook posts was a hybrid approach to further utilize such research, consisting of, first, a priori thematic analysis whereby posts were assigned…	The patient organization’s posts are the most equally distributed over the four main identified categories: scientific content, health care services, self-management, and diabetes awareness. The closed patient group’s posts were dominated by self-management; the open diabetes nurses’ group was dominated by diabetes awareness. The three social media groups differed substantially in what and how th…	A
79	Jiang	2019	1507	①	1	b	Primarily, we identified major themes in the media posts. The 1507 reposts were attributed to 141 distinct media posts. In line with previous research, a direct content-analysis approach was adopted to analyze these posts. One researcher screened the posts and proposed a codebook for categorizing them based on media themes. Another researcher subsequently evaluated the categorizations and provide…	Overall, 5 major themes were identified from the media posts, among which “organ donation behaviors” constituted the highest proportion. However, themes of “statistical descriptions of organ donation” and “meaningfulness of donation” were the most influential in promoting awareness on organ donation: approximately 3 of 10 commenters for the former theme and 2 of 10 commenters for the latter expre…	A
80	Miller	2019	476	①	1	b	Using a quantitative content analysis, the remaining 476 pins were analyzed, focusing specifically on the type of visual and textual information included as well as user engagement (i.e., frequency of repins and comments). The codebook included 4 main categories of codes pertaining to: (1) poster characteristics, (2) pin content, (3) visual characteristics of pins, (5) constructs of the health be…	This novel research supports the current use and potential future utility of Pinterest as a venue for health communication related to breast cancer.	B
81	Pérez	2019	24634	①	12	b	To analyze the content of the generated corpus, it was essential to be able to properly recognize the relevant (topic related) terms mentioned in the tweets. For this purpose, several text preprocessing techniques were applied and then an in-house–developed named entity recognizer supported the annotation of terms pertaining to the selected BD-related semantic categories. The sentiment of the twe…	Health organizations received most of the communication, whereas BD patients and experts in bowel conditions and nutrition were among those tweeting the most. In general, the BD community was mainly discussing symptoms, BD-related diseases, and diet-based treatments. Diarrhea and constipation were the most commonly mentioned symptoms, and cancer, anxiety disorder, depression, and chronic inflamma…	B
82	Oser	2019	794	①	5	b	The study team employed an inductive thematic approach to construct themes represented in the data. Blog data were analyzed separately from interview and journal data to allow comparison of themes derived from each method, and especially from the traditional sources (interviews and journals), to the more novel approach of utilizing blogs. Primary coders reviewed the data and noted initial impress…	Three metathemes were identified: (1) exercise with T1D requires significant planning, (2) hypoglycemia often interrupts or causes alteration to exercise, and (3) “ordinary” activities can cause greater insulin sensitivity and hypoglycemia, much like planned exercise, but are often unrecognized as exercise. Unique themes found only in the blogs, only in interviews, or only in journals are also re…	A
83	Sutton	2018	3000	①	1	b	Messages were manually coded for their place in the cancer continuum (eg, diagnosis, survivorship) and other key types content (eg, cues to action, research study) that were identified from previous research on cancer messages on Twitter and our previous research examining Twitter messages in disaster scenarios and emerging infectious disease contexts.	Across the universe of lung cancer tweets, the majority of tweets focused on treatment and the use of pharmaceutical and research interventions, followed by awareness and prevention and risk topics. Among all lung cancer tweets, messages were most consistently tweeted by individual users, and personal behavioral mobilizing cues to action were rare.	A
84	Thomas J	2018	422	②	1	b	Two authors performed manual coding of individual tweets from all databases to generate a preliminary list of 313 codes. Tweets were analyzed for the use of emojis (using the emoji labels on Twitter.com) and whether they contained links to other media (the content of which was also included in the overall tweet's code). Tweets were also analyzed for overt positive, negative, or neutral/unclassifi…	One hundred 62 patient tweets and 260 professional tweets were obtained from January 2012 to May 2017. On average, 2.5 patient tweets were shared monthly compared to 69 for providers. Among tweets by patients and professionals, 57% vs. 12% expressed positive sentiment, 21% vs. 3% negative sentiment, and 22% vs. 85% neutral sentiment, respectively. The most common patient and professional codes we…	A
85	Kelly-Hedrick	2018	59	③	1	b\h	The coding rubric for the video analysis was initially developed through a deductive approach. Specifically, we reviewed studies that used content analysis to examine health-related YouTube topics. Videos were coded as either personal, where the primary focus is on sharing experiences, or informational-educational, where the focus is to provide information. Two coders tested the rubric using 7 se…	Personal videos did not differ significantly from informational-educational videos on number of views, dislikes, subscriptions driven, or shares. However, personal videos had significantly more likes and comments than informational-educational videos. The purposes of the videos were treatment outcomes, sharing information, emotional aspects of infertility, and advice to others. The tones of the v…	A
86	Ng	2017	86	③	9	b\c	Content analysis using the scoliosis-specific content score (SCSS) and the DISCERN instrument were employed to examine the quality of information within postings to the pages in the discussion board and personal blog categories.	Of the 100 sites reviewed, 33 were discussion boards and personal blogs. Of these, the overall average SCSS was 5.7 (SD 5.8, range 0-20) and the DISCERN was 22.5 (SD 7.6, range 16-45), indicating that using general scoring systems the quality of information provided was overall poor.	B
87	Gage-Bouchard	2017	13822	①	1	b	We conducted a content analysis of the Facebook pages and allowed codes, themes, and patterns to emerge from the data.Two coders independently free coded each data file allowing codes to emerge from the data.Each coder wrote coding memos that reflected on the codes, patterns among the codes, and early ideas about themes in the data. After independent coding was complete, the 2 coders met and disc…	Six themes emerged: (1) documenting the cancer journey, (2) sharing emotional strain associated with caregiving, (3) promoting awareness and advocacy about pediatric cancer, (4) fundraising, (5) mobilizing support, and (6) expressing gratitude for support.	A
88	Crannell	2016	146357	①	12	b\g	A large sample of English tweets from March 2014 through December 2014 was obtained from Twitter. Using regular expression software pattern matching, the tweets were filtered by cancer diagnosis. For each cancer-specific tweetset, individual patients were extracted, and the content of the tweet was categorized. The patients' Twitter identification numbers were used to gather all tweets for each p…	The most frequently tweeted cancers were breast (n = 15,421, 11% of total cancer tweets), lung (n = 2928, 2.0%), prostate (n = 1036, 0.7%), and colorectal (n = 773, 0.5%). Patient tweets pertained to the treatment course (n = 73, 26%), diagnosis (n = 65, 23%), and then surgery and/or biopsy (n = 42, 15%). Computed happiness values for each cancer diagnosis revealed higher average happiness values…	B
89	Rael	2021	136	①	1	b	Sampling of YouTube videos was conducted using search parameters for identifying relevant videos, based on donors’ language used to describe their whole blood donation experiences (e.g. blood donation, blood donor, donated blood, gave/give blood, etc.). We eliminated duplicate videos; filtered out non-English videos, those made outside the U.S., and those with no transcripts; and restricted the t…	Barriers to whole blood donation include having prior negative experiences with donation, and donation-related fear. Facilitators included altruism, having a personal connection to donation, donation center incentives, and positive experiences with blood center staff.	A
90	Guntuku	2020	5885	①	4	b	We extracted topics (clusters of co-occurring words) from all messages posted by the users in the cohort using unsupervised latent Dirichlet allocation (LDA). The LDA generative model21 assumes that posts contain a combination of topics and that topics are a distribution of words. As the words in a post are known, topics, which are latent variables, can be estimated through Gibbs sampling. We use…	Random forest models trained on Facebook posts could differentiate first trimester of pregnancy from 3 months before pregnancy (F1 score = .63) and from a random 3-month time period (F1 score = .64). Posts during pregnancy were more likely to include themes about family (β = .22), food craving (β = .14), and date/times (β = .13), while posts 3 months prior to pregnancy included themes about socia…	E
91	Fisher	2020	9230	①	1	b	All posts were read and categorized using the method of content analysis.	The most popular theme among all posts was requests for treatment information. The most commented on theme was posts with emotional text, particularly pessimistic ones. Annual activity was analyzed by month, and peaks were found in some months.	A
92	Abdoli	2020	32	①	1	b	Videos with the term burnout in the title, search terms or content were coded in their entirety. The videos were transcribed verbatim and all personal identifiers were removed from the transcripts. Video transcripts were imported into NVivo Pro 12 software and analysed using the three phases of qualitative content analysis: immersion, reduction and interpretation. During immersion, two independen…	The four major themes associated with diabetes burnout were: (i) feeling mentally drained and physically tired of dealing with self-care; (ii) experiencing a detachment from self, diabetes care and support system; (iii) being powerless and paralysed to ‘climb out’ of diabetes burnout; and (iv) contributing potential factors to diabetes burnout.	A
93	Griffis	2020	239989	①	4	b\h	We then grouped diabetes-specific vocabulary in topics (clusters of semantically related words) using Latent Dirichlet Allocation (LDA). LDA is an automated machine learning process by which frequently co-occurring words are organized into topics. Topic usage is quantified on a scale, referred to as topic probability, from 0 to 1 (from not used at all to exclusively used), which corresponds to th…	A total of 239,989 tweets from 121,494 unique users included the term diabetes. The themes emerging from the topics included unhealthy food and drink, treatment, symptoms/diagnoses, risk factors, research, recipes, news, health care, management, fundraising, diet, communication, and supplements/remedies. The theme of unhealthy foods most positively correlated with geographic areas with high preva…	B
94	Myneni	2020	80481	①	1、6	b	We adopted Directed Content Analysis to identify the core concepts and unifying themes that relate to diabetes prevention and management. First, four independent coders characterized the communication between members of each community, assigning communication themes to randomly selected messages that relate to diabetes prevention and management. Coders then met and reconciled codes into a master …	Qualitative analysis revealed that “social support” was the most prevalent theme (84.9%), followed by “readiness to change” (18.8%), “teachable moments” (14.7%), “pharmacotherapy” (13.7%), and “progress” (13.3%). The support vector machine classifier resulted in reasonable accuracy with a recall of 0.76 and precision 0.78 and allowed us to extend our thematic codes to the entire data set.	A
95	Jiang	2020	2032	①	11	b	Reddit parent posts and response posts were separately subjected to a NLP technique called the meaning extraction method (MEM) with principal component analysis (PCA). MEM/PCA is a technique that quantitatively clusters words that commonly appear together. Themes of discussion can then be assigned to these word clusters.This approach has been previously validated to reveal information about indiv…	Meaning extraction method with principal component analysis identified key themes: hypogonadism symptoms, masturbation/sex, evaluation/treatment, alternative therapies, and partner factors (posts); and performance anxiety, hypogonadism evaluation, pornography, and pharmacotherapy (responses).	C
96	Dzubur	2019	27416	①	4、5	b	We collected posts from 601 social media sites. Each post mentioned both an AS keyword and a biologic. To explore themes within the collection in an unsupervised manner, a latent Dirichlet allocation topic model was fit to the dataset. Each discovered topic was represented as a discrete distribution over the words in the collection, similar to a word cloud. The topics were manually reviewed to id…	We examined 27,416 social media posts and found 112 themes. The majority of themes (60%, 67/112) focused on discussions surrounding AS treatment. Other themes including psychological impact of AS, reporting of medical literature, and AS disease consequences accounted for the remaining 40% (45/112). Within AS treatment discussions, most topics (54%) involved biologics, and most subthemes (78%) cen…	C
97	Gonzalez	2019	985	①	2、4	b	We applied grounded theory methods, as described by Charmaz, to the 200 posts. We chose this number to obtain a sufficiently large sample of posts to achieve thematic saturation, in which themes begin to repeat and no new themes are generated with coding additional posts. Grounded theory is hypothesis generating and allows a researcher to find implicit theories in the data by coding and identifyi…	There was significant overlap between the grounded theory and Latent Dirichlet Allocation identified themes. Our analysis suggests that these online communities help women manage the quality of life impact of their stress urinary incontinence, navigate specialty care and reach a decision regarding surgical vs nonsurgical management. Additionally, we identified risk factors, prevention strategies …	C
98	Jha	2018	1500	②	1	b	To address objective 2, a retrospectively conducted snapshot content analysis of #Frailty was performed from Twitter data using TweetReach (Union Metrics). The preceding 1500 tweets from 8 August 2017 were extracted for qualitative content analysis by two researchers to describe the content and narrative of these data. Content relevancy pertained to the correct referral to the syndrome of frailty…	Over a six-month period (1 January 2017–31 June 2017), there was a total of 6545 #Frailty tweets, generating 14.8 million impressions across 3986 participants. Of the 1500 tweets (814 retweets; 202 replies; 484 original tweets), 56% were relevant to clinical frailty. The main contributors (‘who’) were as follows: the public (29%), researchers (25%), doctors (21%), organisations (18%) and other al…	C
99	Charlie	2017	172	①	1	b\e	After reviewing all questions, we developed a coding framework that encompassed question topic categories. We then recorded topic, view count of question, number of responses, and date of query.	Overall, 197,620 views of mammography-related questions were identified, focused on 51 questions and 172 responses (51 of 172 [29.7%] by medical professionals [n = 25]; 121 of 172 [70.3%] by nonmedical professionals [n = 121]). Mammographic efficacy (16 of 51 [31.4%]) and screening guidelines (10 of 51 [19.6%]) were the most frequently queried topics. Overall, the majority of respondents were sup…	A
100	Watts	2018	689	①	5	b	Tweets were manually analyzed. Content analysis of each tweet was carried out using thematic analysis based on the guidelines of Braun and Clarke. Thematic analysis involved reading all of the tweets repeatedly and marking ideas and notes in relation to orthognathic treatment. Two investigators, with different clinical backgrounds, independently read and analyzed the tweets. These investigators w…	The 3 main themes identified in relation to orthognathic surgery were preoperative engagement, postoperative difficulties, and posttreatment satisfaction. Twelve subthemes were also identified, expressing issues such as anticipation or apprehension of the surgical procedure, postoperative pain and edema, dietary restrictions and weight loss, paresthesia, depression, and satisfaction with improvem…	A
101	Pai	2018	1000	①	12	g	This paper uses word cloud, and bigram for variable frequency identification found on the Twitter website. From this platform, using R codes tweets with keywords viz. fitness app; diabetes app; meditation app; and cancer app were extracted; and sentiment analysis was performed.	Except for cancer app there exists a positive polarity towards the fitness, diabetes, and meditation apps among the users. Following a system thinking approach for our results, this paper also explains the causal relationships between the accessibility and acceptability of mobile health applications which helps the healthcare facility and the application developers in understanding and analyzing …	A
102	Muralidhara	2018	96426	①	7	b	We use probabilistic topic models to characterize the major themes of health-related discussion in Instagram. In this work, we treat the different modalities of data—captions, hashtags, and image tag features—as different “languages” and apply the polylingual topic model to these 3 types of data. We used the Polylingual Topic Model implementation from MALLET. Because the topic model output in thi…	We identified 47 health-related topics in the data (kappa=.77), covering ten broad categories: acute illness, alternative medicine, chronic illness and pain, diet, exercise, health care & medicine, mental health, musculoskeletal health and dermatology, sleep, and substance use. The most prevalent topics were related to diet (8,293/96,426; 8.6% of posts) and exercise (7,328/96,426; 7.6% of posts).	B
103	Odlum	2018	155647	①	11	b\e	Natural language processing was conducted to depict the topics discussed. To identify topics of collected tweets, we cleaned symbols and web addresses, and transformed text to a vector form and N-gram. This followed by reducing the dimensionality of the volume using Notepad++ and Weka 3.7 12. Tweet cleaning included the removal of nonstandard or special characters that may hinder the use of conte…	Public fear, frustration, and health information seeking regarding Ebola-related global priorities were observed across time. Our longitudinal content analysis revealed that due to ongoing health information deficiencies, resulting in fear and frustration, social media was at times an impediment and not a vehicle to support health information needs.	E
104	Cheng	2018	398	①	5	a\b\h	Upon completion of data collection, all tweets were imported into a password-protected Excel (Microsoft) file for analysis.Thematic analysis performed by two of the researchers was utilized to determine the key purpose of each tweet. A few randomly chosen tweets were discussed between the two researchers to determine what category they should be placed in. After tweets from each category were ide…	The largest number of Twitter users were from the United States and the United Kingdom. Within the United States, the largest number of users were from California and Texas. The majority (281/398, 70.6%) of Twitter users were categorized into the “general public” category. Content analysis of tweets from the “general public” category revealed stigmatization (113/281, 40.2%) and mental health advo…	A
105	Litchman	2018	494	①②	1、11	b	Various tools from Symplur Signals were employed to extract health care stakeholder designation. Symplur Signals assigns numbers to each word in the tweet as it relates to sentiment. Scores are based on the degree of negativity (–6 through –1), positivity (1 through 6) and neutrality (0) using a proprietary natural language processing (NLP) algorithm to extract subjective words and emoticons to d…	Most (36/59, 63%) tweet chat participants were people living with diabetes; 25% (14/59) were caregivers and advocates. Seven countries were represented in the conversation. A majority (352/494, 71.3%) of the tweets indicated positive sentiment related to aging with diabetes. Five major themes emerged from the qualitative analysis: (1) personal decline now and in the future, (2) limited access to …	C
106	Manchaiah	2018	2001	①	8	b	The text corpus is composed of multiple newspaper articles. The software treats each of these articles as text (ie, it’s the first unit). The first step of the analysis is to segment each article (ie, text) into smaller units called text segments (ie, each text is split into multiple text segments based on criteria of size and punctuation). The split of the text into segments decreases the granul…	The cluster analysis resulted in 5 clusters, which were named as follows: (1) brain stimulation (26.2%), (2) symptoms (13.5%), (3) coping (19.8%), (4) social support (24.2%), and (5) treatment innovation (16.4%). A time series analysis of clusters indicated a change in the pattern of information presented in newspaper media during 1980-2017 (eg, more emphasis on cluster 5, focusing on treatment i…	B
107	Bridges	2018	2998	①	3	b	The coding scheme was developed drawing on the published study of health networking sites. All wall posts and comments were initially coded according to whether the purpose of the poster was to ask for (‘query’) or share (‘share’) information or emotion. The queries were further grouped into topic areas based on the focus of the support and information the members were seeking and providing. Thes…	Analysis revealed that 165 (21%) of these wall posts were queries and 72 (44%) of the queries were specific breastfeeding questions. Twelve breastfeeding topic areas were identified, and the top three topic areas were further analysed for not only their content but the nature of informational and emotional support provided to the community members.	A
108	Jones	2018	＞4000000	①	1、4	b\d	First, manual topic categorization was performed using qualitative content analysis (QCA) of each individual forum board. Second, we requested permission from the Breastcancer.org Community for a more in-depth analysis of the postings. Topic modeling was then performed using open source software Machine Learning Language Toolkit, followed by multiple linear regression (MLR) analysis to detect hig…	QCA of the forums resulted in 20 categories of user discussion. The final topic model organized >4 million postings into 30 manageable topics. Using qualitative analysis of the topic models and statistical analysis, we grouped these 30 topics into 4 distinct clusters with similarity scores of ≥0.80; these clusters were labeled Symptoms & Diagnosis, Treatment, Financial, and Family & Friends. A cl…	C
109	Anderson	2016	2345	①	5	b	Data from the blogs were organized, analyzed, and interpreted using a thematic analysis approach. Coding was initially completed by two of the authors independently. The research team met frequently and compared the data analysis results through an iterative process, including the emerging codes and categories. Once all research team members agreed that data saturation had been reached (i.e., no …	Four themes emerged from the narratives: social support through communication and engagement, information gathering and seeking, reminiscing and legacy building, and altruism. By understanding the ways in which individuals providing care for persons with dementia use social media as part of the caregiving experience, family nurses can develop interventions and services aimed at improving caregive…	A
110	Tangherlini	2016	＞1990000	①	4	d	we determined the topics of discussion and the stories circulating in those discussions through an automated content analysis process. We started by computing dominant topics in the forums using 2 different probabilistic approaches, LDA and CRWT. To understand how people talked about the discovered topics, we developed a story model, the actant-relationship context model, and used it to extract t…	We discovered that discussions of exemption from vaccination requirements are highly represented. We found a strong narrative framework related to exemption seeking and a culture of distrust of government and medical institutions. Various posts reinforced part of the narrative framework graph in which parents, medical professionals, and religious institutions emerged as key nodes, and exemption s…	B
111	Gonzalez	2022	83589	①	4、5	b	After extracting posts from online forums, we performed digital ethnography using qualitative thematic analysis and a latent Dirichlet allocation (LDA) topic modeling quantitative process that also facilitated qualitative results. Combining both methods allowed us to ensure thematic saturation by analyzing the entire data set of identified posts.	Our hand-coding inductive analysis yielded the following 7 themes: quality-of-life impact, knowledge acquisition, support of the online community, health care utilization, risk factors and prevention, antibiotic treatment, and alternative therapies. Using the LDA topic model method, 105 themes were identified and consolidated into 9 categories. Of the LDA-derived themes, 25.7% (27/105) were relat…	C
112	Sormunen	2021	4508	①	1、12	b	An interactive quantitative–qualitative inductive content analysis and a sentiment analysis were performed using the Gavagai Explorer software, developed for qualitative analysis is of large sets of text data.Content analysis is the analysis of the contents of narrative data to identify major themes and patterns. Sentiment analysis, also known as opinion mining, is the use of natural language pro…	A total of 4508 postings were retrieved from the blogs, all of which were written by women. The outcome of the analysis resulted into the following topics: Emotions (16.8%), Relations (12.5%), Time and waiting (7.1%), Body (6.6%), Care and treatment (4.2%), Food and diet (1.4%) and Exercise (0.5%). For most topics, there was a balance between positive and negative statements, but the body topic s…	C
113	Berkovic	2020	149	①	1、12	b\g	To address the research aims, two data analysis techniques were utilized: summative content analysis and sentiment analysis. Content analysis was used to characterize the textual contents of tweets related to arthritis and COVID-19. Content analysis is exploratory; it aims to quantify and describe unknown phenomena. During the content analysis process, the primary researcher read each tweet and c…	The majority of tweeters were female and were from the United States. Tweeters reported a range of arthritis conditions, including rheumatoid arthritis, systemic lupus erythematosus, and psoriatic arthritis. Seven themes were identified: health care experiences, personal stories, links to relevant blogs, discussion of arthritis-related symptoms, advice sharing, messages of positivity, and stay-at…	C
114	Sun	2023	6757	①	2、4	b	Once the posts were identified, we randomly selected 200 posts and used grounded theory methods for analysis, as described by Charmaz. This number was chosen to achieve thematic saturation, meaning the point at which themes begin to be repeated. In this research, we applied LDA to extract a certain number of topics from the cleaned dataset. To determine the number of topics, the coherence scores …	In analyzing the topic characteristics of online posts, LDA divided 6757 posts into 15 topics on four aspects: seeking disease information, making decisions on medication use, psychological burden, and communicating about diet and nutrition.	C
115	McLean	2023	50	③	9	c	In line with similar existing studies, the quality of videos was assessed by 2 investigators using a Modified DISCERN tool score and global quality score (GQS). The modified DISCERN score evaluates clarity, reliability, and bias using several criteria and a scale of 1 to 5, with 1 being complete nonachievement of the criteria, and 5 being the complete achievement. The GQS examines the overall qua…	The mean overall quality of the videos was relatively low (2.20). Videos produced by regulatory bodies had the highest mean score (3.00) and the shortest mean length (2 minutes 23 seconds) but had the fewest views and interactions. The poorest quality videos (mean 1.5) were produced by nonclinicians and news/media, which tended to be longer (mean 8 minutes 49 seconds) and received more engagement…	B
116	Lara	2023	2680	①	5	b\c	All CFG posts (a total of 2680, including 349 from the facilitators and 2331 from the participants), from 2 May 2020 to 31 October 2021, were retrieved and pasted into a Word document and subsequently coded and categorized using thematic analysis.	A thematic analysis of all the posts in the CFG yielded nine main categories: (1) COVID-19 infections in participants and their families; (2) fear of infection; (3) infection prevention; (4) health services; (5) vaccines; (6) concerns about non-COVID-19-related health care; (7) effects of social isolation; (8) probable mental health cases; and (9) work outside the home. Participants faced stressf…	A
117	Hriberšek	2023	4412	①	5、11	b\e	Tweet processing, natural language analysis and further downstream analysis were conducted using R Software. Words were manually harmonized by the authors to their infinitive (e.g., agrees/agree) or singular form (e.g., doctors/doctor) before the absolute and relative frequencies of single words and bigrams were calculated for both datasets, results were represented as word clouds. Furthermore, f…	The most frequent words were patient, hospital, care, family, loved and communication. Thematic analysis revealed the importance of communication between patients, patients' loved ones and hospitals; showed that patients and their loved ones need support during a patient's hospital journey; and that pediatric care should be the gold standard for adult care. Visitation restrictions due to COVID-19…	C
118	Dong	2023	13005	①	1	b\f	A content analysis was conducted on eligible tweets where correlative themes and subthemes were identified.	Healthcare providers contributed 5.9% of the antidepressant-related tweets (n = 770/13,005). The major clinical topics referred to in the tweets were side effects, antidepressants for the treatment of COVID-19, and antidepressant studies of psychedelics. Nurses posted more tweets sharing personal experiences with commonly negative attitudes, in contrast to physicians. Links to external webpages w…	A
119	Bui	2023	3623	①	1、5	a\b	We defined “conversations” as a primary tweet (the first tweet about scanxiety) and subsequent tweets (interactions stemming from the primary tweet). User demographics and the volume of primary tweets were assessed. Conversations underwent inductive thematic and content analysis.	Five themes were identified. The first theme was experiences of scanxiety, identified in 60% of primary tweets, which captured the personal account of scanxiety by patients or their support person. The second theme was the acknowledgment of scanxiety, where users summarized or labeled an experience as scanxiety without providing emotive clarification. The third theme was messages of support, wher…	A
120	Anastasio	2023	100	③	9	a	TikTok was queried using the hashtag "#anklesprainexercises." One hundred videos were included after applying the exclusion criteria. The number of views, likes, shares, comments, and favorites was recorded. The content was graded using DISCERN (a well-validated informational analysis tool) and ASEES (a self-designed tool for exercise evaluation).	General users had a higher percentage of their videos graded as "very poor" (61.8%) in comparison to the number of videos uploaded by health care professionals deemed "very poor" (34.4%). Neither general user nor health care professionals had videos graded as "good" or "excellent." There were significant differences between the 2 groups for DISCERN 1, 3, and ASSES scores.	B
121	Yoon	2023	58094	①	8、12	b\g	We applied topic modeling and sentiment analysis for content mining of a corpus of publicly available English Tweets mentioning dementia/Alzheimer’s caregiving-related terms. First, 127 XML files were merged using Perl regular expression commands and shell scripting on the Terremoto cluster. Second, we used NLP techniques to remove n-grams occurring fewer than three times, and applied the Newman …	Prevalence of topics related to caregiver emotional distress (e.g., depression, helplessness, stigma, loneliness, elder abuse) and caregiver coping (e.g., resilience, love, reading books) increased, and topics related to late-stage dementia caregiving (e.g., nursing home placement, hospice, palliative care) decreased during the pandemic. The mean emotional valence score significantly decreased fr…	B
122	Xavier	2022	13868	②	12	f\g	Sentiment analysis was done using AFINN, Bing, and NRC to get a comprehensive idea of the sentiment scores. All three lexicons are built around unigrams or single words, and the words are given ratings for positive and negative sentiment, as well as possible emotions in NRC.	A total of 13,868 tweets from the Twitter accounts of self-identified nurses were included in the final analysis. The sentiment scores of nurses' tweets fluctuated over time and some clear patterns emerged related to the number of COVID-19 cases and deaths. Joy decreased and sadness increased over time as the pandemic impacts increased.	B
123	Tripathi	2022	100	①	1	b	We used a qualitative descriptive design to understand patients' and caregivers' unmet and met needs. We selected posts from the top-rated 100 posts from the r/braincancer subreddit from February 2017 to June 2020 to identify common themes using content analysis.	The qualitative content analysis revealed how Reddit users primarily used the forum as a method to understand and process the emotions surrounding a brain tumor diagnosis. Three major topic areas from content analysis emerged as prominent themes, including (1) harnessing hope, (2) moving through the grief process, and (3) expressing gratitude toward other Reddit users. Most of the authors of the …	A
124	Temiz	2022	94	③	9	c	A 5-point Global Quality Scale was used to evaluate the quality of the videos, and a 10-point scale was used to evaluate the content. The videos were classified as "useful" or "useless" according to their content and quality scores.	A total of 128 videos were found; 94 videos met the criteria and were included in the study. The content of the 94 videos was examined by 2 independent researchers. The overall content score of the videos was 8.24 ± 1.56, and the overall quality score was 3.14 ± 0.97. A total of 66 videos were useful, and 28 videos were useless. The mean scores of useful videos for content (9.09 ± 0.83) and the a…	B
125	Mathieson	2022	1134	①	5	b	A 20% random sample was used for the thematic analysis.	Thematic analysis revealed three themes (sharing positive experiences and benefits of taking gabapentinoids, people voicing their negative experiences, and people seeking opinions and sharing information). Positive experiences of gabapentinoids were related to sharing stories and giving advice.	A
126	Lao	2022	866	②	6、11	d\f	We used the University of Maryland Suicidality Dataset comprising text posts written by users (N=866) of mental health–related forums on Reddit. Each user was classified with a suicide risk rating (no, low, moderate, or severe) by either medical experts or crowdsourced annotators, denoting their estimated likelihood of dying by suicide. In language analysis, the Linguistic Inquiry and Word Count …	Statistically significant differences were identified between the at-risk and no-risk groups. This was true for both the crowd- and expert-annotated samples. Overall, at-risk users had higher median values for most variables (authenticity, first-person pronouns, and negation), with a notable exception of clout, which indicated that at-risk users were less likely to engage in social posturing. A h…	B
127	Koly	2022	1006	①②	1	b	A content analysis was conducted on the anonymous posts retrieved from the WSIF platform between 8th March 2020 and 7th July 2022. Around 1457 posts were initially selected for analysis which was reduced to 1006 after removing duplicates and non-relevant posts, such as queries about the addresses of the doctors and other non-mental health-related issues. A thematic analysis of the data was conduc…	The 1006 posts generated four themes and nine sub-themes.	A
128	Herbert	2022	359	③	9	c	Content was assessed using 2 validated grading systems: DISCERN quality criteria and the Patient Education Materials Assessment Tool. The presence of misinformation was evaluated using a published Likert scale ranging from 1=none to 5=high.	The primary publisher of genitourinary malignancy pins were health and wellness groups (n=162, 45%). Across all genitourinary malignancy pins with people, only 3% (n=7) were perceived as Black. Additionally, Asian (n=2, 1%) and Latinx (n=1, 0.5%) individuals were underrepresented in all pins. Nearly 75% (n=298) of the pins had moderate- to poor-quality information. Misinformative content was appa…	B
129	Gallacher	2022	486	①	1	b	The content of each tweet was analysed thematically using NVIVO, with tweets being coded by their content and sentiment to identify trends in discussion.	From these, 6 themes were identified: motivation & positivity; raising of stroke awareness; experience of the stroke rehabilitation process; symptomatic aspects of stroke recovery; sharing of stroke-related resources; and concerns about COVID-19.	A
130	He	2022	NA	②	12	d	We evaluated 11 commonly used sentiment analysis tools on five health-related social media datasets curated in previously published studies. These datasets include Human Papillomavirus Vaccine, Health Care Reform, COVID-19 Masking, Vitals.com Physician Reviews, and the Breast Cancer Forum from MedHelp.org. For comparison, we also analyzed two non-health datasets based on movie reviews and generic…	The existing sentiment analysis tools performed poorly with an average weighted F1 score below 0.6. The inter-tool agreement was also low; the average Fleiss Kappa score is 0.066. The qualitative error analysis identified two major causes for misclassification: (1) correct sentiment but on wrong subject(s) and (2) failure to properly interpret inexplicit/indirect sentiment expressions.	B
131	Fowler	2022	100	③	1	b	To identify key themes and subthemes. The authors assigned each video one code based on the primary focus of the video. If multiple codes could potentially apply, both authors discussed the primary focus until they reached consensus. We calculated descriptive statistics of engagement data, including likes and views on each video, and code frequency. This study did not include human subjects.	We found that female anatomy was the most frequently addressed topic. Sexual pleasure was the second most common theme, within which discussions of the female orgasm and arousal constituted the most common subtheme. Other common themes include contraception and sexual health.	A
132	Chu	2022	1348	①	1	b	A content analysis was used for this research. First, the word “frequency” was analyzed, and the most frequently used words were extracted using the word frequency function of the Korean Natural Language Application. These words were then ranked in descending order after considering Korean word variations and we then made a word cloud. Second, the main questions of the free-posting messages were …	The commonly mentioned main questions from the free-posting messages have pertained to treatment-related information, such as effects and side effects of medication, deep brain stimulation, and complementary and alternative medicine.	A
133	Basch	2022	100	③	1	a\b	This cross-sectional, descriptive content analysis study included 100 videos with the hashtag #mentalhealth on TikTok. All videos that included the hashtag #mentalhealth were analyzed and coded for the presence of content categories. Additionally, the comments to each video were viewed and coded for content in different themes.	The only content category observed in most (51/100, 51%) of the videos included in the sample was "general mental health." The remaining content categories appeared in less than 50% of the sample.	B
134	Barahona-Correa	2022	186	③	9	c	This analytical observational study evaluates the videos uploaded to YouTube® in Spanish about SLE. Information about video length, engagement (i.e., views and likes), time on the internet, popularity index, and source was retrieved, and an evaluation on reliability, comprehensiveness, and quality was performed using standardized scores.	Most videos were considered as useful (87%) or useful patient opinion (8.1%), whereas only 2.2% were considered misleading and 2.7% as misleading patient opinion. The number of views, popularity index, number of likes, and number of dislikes were higher for misleading videos. The videos uploaded by independent users had a higher engagement than those from government or news agencies, professional…	B
*	①: Health Practice ②: Health services ③: Health education
#	1: content analysis methodology 2: grounded theory 3: ethnography 4: latent Dirichlet allocation 5: thematic analysis 6: support vector machine 7: topic modeling 8: probabilistic clustering 9: scoring table 10: image analysis technology 11: other natural language processing technologies 12: sentiment analysis
^	a: statistical demographic information b: determining topics c: evaluating the role of social media d: method improvement e: providing medical or nursing insights f: predicting trends g: describing emotions h: looking for influencing factors
**	A: qualitative study B: cross-sectional study C: mixed-methods study D: cohort study E: longitudinal study
NA	Not Available
